# Supplementary material for: Molecular mechanisms of foliar water uptake in a desert tree
Source: AoB Plants. 2015 Nov 13;7:plv129. doi: 10.1093/aobpla/plv129 (PMC4685171; doi:10.1093/aobpla/plv129)
Supplement: Additional Information [file supp_plv129_plv129supp_file4.txt]

             ....|....| ....|....| ....|....| ....|....| ....|....| ....|....| ....|....| ....|....| 
                 5          15         25         35         45         55         65         75                           
ThTIP2-1     ---------- ---------- ---------- ---------- ---------- ---MGGVAFG RFDDSFC--- -------WTS 
ThTP3-1      ---------- ---------- ---------- ---------- ---------- ------MAIG TPGEMSH--- -------PDS 
ThNIP5-1     MER--VEIG- -MPPESTPPA TPGTPGAPLV SSFRVDSLSY D-RKSMPRCA CFSVGNPAYG PSHSCLIDLS AAASMPDISL 
ThNIP7       ---------- ---------- ---------- ---------- ---------- ---------- ---------- -------MRT 
ThPIP1-2     ---------- ---------- MEGKEEDVRL GANKFPERQP LGTSAQT-KD YKEAPPAPLF EPSELQS--- -------WSF 
ThPIP2-1     ---------- ---------- ---MTKDMEV GSAAAGERQL T-------KD YQDPPPAALV DPEELTK--- -------WSF 
AtNIP7       ---------- ---------- ---------- ---------- ---------- ---------- ---------- ---------- 
AtTIP2-1     ---------- ---------- ---------- ---------- ---------- ---MAGVAFG SFDDSFS--- -------LAS 
AtTIP1-3     ---------- ---------- ---------- ---------- ---------- -MPINRIAIG TPGEASR--- -------PDA 
AtNIP5-1     MAPPEAEVGA VMVMAPPTPG TPGTPGGPLI TGMRVDSMSF DHRKPTPRCK CLPVMGSTWG QHDTCFTDFP S----PDVSL 
AtPIP1-2     ---------- ---------- MEGKEEDVRV GANKFPERQP IGTSAQSDKD YKEPPPAPLF EPGELAS--- -------WSF 
AtPIP2-1     ---------- ---------- ---MAKDVEA ---VPGEGFQ T-------RD YQDPPPAPFI DGAELKK--- -------WSF 

             ....|....| ....|....| ....|....| ....|....| ....|....| ....|....| ....|....| ....|....| 
                 85         95        105        115        125        135        145        155                     
ThTIP2-1     IKAYIAEFIS TFIFVFAGVG SVIAYNKLTS NA----ALDP AGLVAVAICH GFALFVAVAV GANISGGHVN PAVTFGLALG 
ThTP3-1      IKSALAEFFS TLIFVFAGEG SGMAFNKLTD SG----SATP SGVIMASLAH GFGLFVAVSV GANISGGHVN PAVTFGAFVG 
ThNIP5-1     TRKLGAEFVG TFILIFAATA APIVNQKNAG ---------A ETLIGNAACA GLAVMIVILS TGHISGAHLN PSLTIAFAAL 
ThNIP7       LDEKETTIVF EKLFKFVGNN LKNIVENPSH EG----VESN PGRYCFRLQK NRVYYASESL VKRATNISRE KLSCLGTQIG 
ThPIP1-2     WRAGIAEFMA VFLFLYITIL TVMGVS-RSN NK-----CAT VGIQGIAWAF GGMIFALVYC TAGISGGHIN PAVTFGLFLA 
ThPIP2-1     YRACIAEFIA TLLFLYITVL TVIGYSSQSA TD----ECAG VGILGIAWAF GGMIFILVYC TAGISGGHIN PAVTFGLFLA 
AtNIP7       ---------- ---------- ---------- ---------- ---------- ---------- ---------- ---------- 
AtTIP2-1     LRAYLAEFIS TLLFVFAGVG SAIAYAKLTS DA----ALDT PGLVAIAVCH GFALFVAVAI GANISGGHVN PAVTFGLAVG 
AtTIP1-3     IRAAFAEFFS MVIFVFAGQG SGMAYGKLTG DG----PATP AGLVAASLSH AFALFVAVSV GANVSGGHVN PAVTFGAFIG 
AtNIP5-1     TRKLGAEFVG TFILIFTATA GPIVNQKYDG ---------A ETLIGNAACA GLAVMIIILS TGHISGAHLN PSLTIAFAAL 
AtPIP1-2     WRAGIAEFIA TFLFLYITVL TVMGVK-RSP NM-----CAS VGIQGIAWAF GGMIFALVYC TAGISGGHIN PAVTFGLFLA 
AtPIP2-1     YRAVIAEFVA TLLFLYITVL TVIGYKIQSD TDAGGVDCGG VGILGIAWAF GGMIFILVYC TAGISGGHIN PAVTFGLFLA 

             ....|....| ....|....| ....|....| ....|....| ....|....| ....|....| ....|....| ....|....| 
                165        175        185        195        205        215        225        235                   
ThTIP2-1     GQITVLTGIF YWVAQLAGSI AACFLLTAAT GG----WTTP IHSVSSGVSA IEAVVMEIII TFGLVYTVYA TAA---DPKK 
ThTP3-1      GHITLLRAIW YWIGQLAGSV IACLLLKFST GG----LETS AFALSSGVSA WNALVFEIVM TFGLVYTVYA TAV---DPKK 
ThNIP5-1     RKFPWVQVPA YIMAQVSASI CASFALKAVF HP----FMSG GVTVPS-VHI GQAFALEFLI TFNLMFVVTA VAT---DTR- 
ThNIP7       --KFTHHGKF HLTIQALNIL AANAKHKVWL KP-------- ---------- --------TS EMSFLYGNHV LKG---GLGR 
ThPIP1-2     RKLSLTRSIY YIIMQCLGAI CGAGVVKGFM PSQYELQGGG ANVVNHGYTK GDGLGAEIVG TFVLVYTVFS ATDAKRNARD 
ThPIP2-1     RKVSLVRAVM YMVSQCLGAI CGVGLVKAFQ SAYYDRYGGG ANAMQPGYSK GTGLAAEIIG TFVLVYTVFS ATDPKRNARD 
AtNIP7       ---------- ----MSLNIL AANAKHKVWL KP-------- ---------- --------TS EMSFLYGNHV LKG---GLGR 
AtTIP2-1     GQITVITGVF YWIAQLLGST AACFLLKYVT GG----LAVP THSVAAGLGS IEGVVMEIII TFALVYTVYA TAA---DPKK 
AtTIP1-3     GNITLLRAIL YWIAQLLGAV VACLLLKVST GG----META AFSLSYGVTP WNAVVFEIVM TFGLVYTVYA TAV---DPKK 
AtNIP5-1     RHFPWAHVPA YIAAQVSASI CASFALKGVF HP----FMSG GVTIPS-VSL GQAFALEFII TFILLFVVTA VAT---DTR- 
AtPIP1-2     RKLSLTRAVY YIVMQCLGAI CGAGVVKGFQ PKQYQALGGG ANTIAHGYTK GSGLGAEIIG TFVLVYTVFS ATDAKRNARD 
AtPIP2-1     RKVSLPRALL YIIAQCLGAI CGVGFVKAFQ SSYYTRYGGG ANSLADGYST GTGLAAEIIG TFVLVYTVFS ATDPKRSARD 

             ....|....| ....|....| ....|....| ....|....| ....|....| ....|....| ....|....| ....|....| 
                245        255        265        275        285        295        305        315                   
ThTIP2-1     GSLGTIAPLA IGLVVGANIL AAGPFSGGSM NPARSFGPAV ASGD---FHD NWVYWVGPLI GGGLAGLIYG NVYMSHADHH 
ThTP3-1      GNIGIIAPLA IGFIVGANIL AGGAFDGASM NPAVSFGPAV VSWT---WTN HWVYWVGPFI GAAIAAIVYD HIFIGDVQHE 
ThNIP5-1     -AVGELAGIA VGATVMLNIL VAGTSSGGSM NPVRTLGPAI AAGN---YKQ IWVYLLAPTL GALFGAAIYK LVQIRE-EDE 
ThNIP7       MTENISPGDG VVVFSMSDLP LGFGVAAKGT TECRKLDP-- ---------N GIVVLHQADI GEYLRMEDEL ---------- 
ThPIP1-2     SHVPILAPLP IGFAVFLVHL ATIPITGTGI NPARSLGAAI IFNKEHAWDD HWIFWVGPFI GAALAALYHQ IVIRAIP--- 
ThPIP2-1     SHVPILAPLP IGFAVFMVHL ATIPITGTGI NPARSFGAAV IYNNEKAWDD HWIFWVGPFI GAAIAAFYHQ FVLRATAIKA 
AtNIP7       ITDSIVPGDG VVVFSMSDVP LGFGIAAKST QDCRKLDP-- ---------N GIVVLHQADI GEYLRGEDDL ---------- 
AtTIP2-1     GSLGTIAPLA IGLIVGANIL AAGPFSGGSM NPARSFGPAV AAGD---FSG HWVYWVGPLI GGGLAGLIYG NVFMGSSEHV 
AtTIP1-3     GDIGIIAPLA IGLIVGANIL VGGAFDGASM NPAVSFGPAV VSWI---WTN HWVYWVGPFI GAAIAAIVYD TIFIGSNGHE 
AtNIP5-1     -AVGELAGIA VGATVMLNIL VAGPSTGGSM NPVRTLGPAV ASGN---YRS LWVYLVAPTL GAISGAAVYT GVKLNDSVTD 
AtPIP1-2     SHVPILAPLP IGFAVFLVHL ATIPITGTGI NPARSLGAAI IFNKDNAWDD HWVFWVGPFI GAALAALYHV IVIRAIP--- 
AtPIP2-1     SHVPVLAPLP IGFAVFMVHL ATIPITGTGI NPARSFGAAV IYNKSKPWDD HWIFWVGPFI GAAIAAFYHQ FVLRASGSKS 

             ....|....| 
                325     
ThTIP2-1     TPLST-DF-- 
ThTP3-1      QLPTAGDY-- 
ThNIP5-1     PPRRMRSFQR 
ThNIP7       ---------- 
ThPIP1-2     ---FRSSSA- 
ThPIP2-1     LGSFKSSSNI 
AtNIP7       ---------- 
AtTIP2-1     PLASA-DF-- 
AtTIP1-3     PLPSN-DF-- 
AtNIP5-1     PPRPVRSFRR 
AtPIP1-2     ---FKSRS-- 
AtPIP2-1     LGSFRSAANV 
